# Supplementary material for: Phenotypic variation in biomass and related traits among four generations advanced lines of Cleome (Gynandropsis gynandra L. (Briq.))
Source: PLoS One. 2022 Oct 12;17(10):e0275829. doi: 10.1371/journal.pone.0275829 (PMC9555646; doi:10.1371/journal.pone.0275829)
Supplement: S1 Table — (CSV) [file pone.0275829.s001.csv]

S1 Table. Phenotypic values of fourteen agronomic traits among regions of origin of 71 advanced lines of Gynandropsis gynandra evaluated across two years.
Genotype	StDiam	PHeight	PBrLeng	NPBr	CtLleng	CtLwid	Lwid	Ptillen	LfArea	FBiom	EDBiom	HI	DM	DFlow
AS1	7.873550727	57.25571642	10.55094647	11.05218729	6.166947997	3.209984732	9.366430754	10.67442054	45.25166364	40.53117384	19.86062981	0.545688119	10.20803244	62.22166033
AS10	10.73609551	72.01551896	35.18874946	12.55909949	6.848358007	3.250447654	9.487240926	11.87156703	44.84301423	75.72727521	32.65377322	0.46340963	10.48031652	55.5776752
AS11	8.275366793	63.20931567	28.69600194	9.898669975	5.968859803	2.881024595	7.830240818	10.29926695	33.88077555	42.93756195	19.74251944	0.489965583	10.3175977	54.070517
AS12	6.191555873	36.87436007	7.895267048	11.37919426	4.97583564	2.839584483	7.881226305	8.997765	28.30566559	24.25409202	13.31629477	0.660898795	10.25090263	69.04587919
AS13	10.56517162	76.19844714	50.82383106	7.633376955	7.558094171	3.76241505	11.16048593	10.51484666	64.26693289	92.98893513	40.26868284	0.474219207	10.27704819	51.47387973
AS14	10.67004191	86.45236639	61.83197639	8.418725436	7.758092842	3.660729714	11.35185314	10.7952354	60.84246134	96.40801461	36.9270973	0.427842652	12.02510486	50.47995435
AS15	10.80959703	78.67774418	48.74354008	9.108397506	7.18375656	2.94732128	9.991286209	9.017981039	48.79778501	76.42490433	30.72348073	0.43094514	11.72194151	52.35041284
AS16	12.33576307	90.33338532	49.61673945	7.717884267	9.944960961	4.106608521	14.39014634	13.54385876	92.20854641	75.62178109	28.5088051	0.413499701	12.80522075	55.02340733
AS17	8.414600105	68.14809789	16.16156558	10.30975221	7.1292643	3.313734463	10.96066132	10.97899895	52.76268274	42.31368766	21.15478225	0.537831621	9.883426289	58.05921763
AS18	8.311282164	61.44010399	17.32478623	11.99289243	6.852670946	2.932822292	8.909588387	9.219926759	51.21867406	53.33928391	25.94828013	0.504703359	10.20661542	60.74362654
AS2	7.272827109	48.48760523	17.32352474	11.64824478	6.117171587	3.194216078	9.438848567	11.52902316	39.14166938	30.41856742	16.86045157	0.563246532	9.710393459	61.24940529
AS3	7.322124521	44.27792404	7.069874658	10.93681149	6.406871496	3.091556209	9.110829058	9.322136016	36.62440834	27.36483107	14.67198259	0.627913858	9.429101886	67.58017544
AS4	8.03236966	55.92270358	18.53154528	11.95291082	6.046849249	2.998214317	9.341546245	9.415069123	38.7578423	38.04155558	19.80835952	0.559819235	10.78668464	56.82026886
AS5	8.888487821	72.28061411	25.05887887	11.41543215	7.041357123	3.252964839	10.75441246	9.040845974	52.29052443	48.76195615	23.02097909	0.518049746	10.28622343	58.80455059
AS6	8.428970792	60.15367599	10.95223207	10.74170601	6.392672114	3.46853562	9.879798692	8.890305481	46.23597842	34.77738653	16.91997371	0.484838322	10.59931004	60.97700022
AS7	9.198840605	61.57303284	14.43667298	10.436149	7.612824635	3.921357532	11.21889317	10.70488227	55.08616305	40.91745062	19.04227568	0.487507787	10.39008021	58.19377186
AS8	7.389232498	52.78566258	13.13787696	9.545275151	6.568094718	3.458676904	9.911190311	9.718571874	45.5045635	40.33652439	19.678268	0.557291014	10.0003637	61.96841103
AS9	8.886419696	69.97368755	49.85779252	8.081276788	6.16985931	3.192508842	9.308505877	10.37149328	43.01884612	55.10623348	24.07229431	0.44973911	11.0592569	52.78667792
EA1	12.32415046	66.07338033	20.13641848	9.500022025	7.047459378	3.125971372	14.09500805	11.81389822	53.86644871	76.62363714	29.95399458	0.412231558	10.65594205	68.32202894
EA10	8.996747901	56.39766253	14.49667065	10.54660001	6.749756976	2.626416132	10.50531961	14.06061602	47.66263635	55.93330572	24.7988029	0.435550003	10.61468722	66.4734437
EA11	10.37642897	72.84334397	15.34643529	16.64671088	7.721552907	2.799408683	12.0540594	10.52261532	47.46309521	65.38125269	29.18726381	0.451734562	10.08511189	63.77348835
EA12	10.51997755	66.16130077	20.21085919	14.14949507	6.296002782	2.894230885	9.83275838	12.09356981	43.76765825	94.15761751	38.68338086	0.431635236	9.969958322	68.21932653
EA13	11.74229576	86.02373352	23.50986188	13.0759575	8.472534901	3.273776804	13.20785937	12.5545259	70.86032956	86.39440438	32.50998036	0.424247836	10.55471621	61.89966586
EA14	7.90600754	55.20688202	22.46691133	8.510013888	5.874924187	2.819967247	7.620168619	8.553480887	30.23573391	39.7407293	17.4201776	0.541197934	10.40594134	57.45765428
EA2	11.09833566	74.01387461	13.04235143	14.43418067	7.187715147	3.104469328	11.25777615	13.45125092	52.42249467	63.44903494	23.51827262	0.39585099	11.26464697	68.2853221
EA3	12.3746931	74.01406645	35.05601645	14.48201871	7.504627377	2.94414455	11.43854126	16.11632606	55.25446804	147.4412927	58.76867469	0.437470896	10.59133234	69.612292
EA4	9.840850067	64.52457371	13.75754261	12.23267149	6.725854166	2.932143009	10.71865876	13.50727659	44.87191363	66.73611661	23.33298997	0.388243163	9.91394476	69.89028487
EA5	10.62604153	89.22001158	27.98985761	15.03134296	7.707013342	3.273053635	12.13389853	14.14348446	68.14680292	91.20860579	29.52589442	0.37006506	11.37335957	63.09348836
EA6	9.944119338	78.5144584	58.87292577	8.15151186	7.447739114	3.345048361	11.7521464	10.68145471	53.92265591	91.29734653	38.95836314	0.46076406	10.4443088	58.41076202
EA7	11.16069595	68.74446153	12.0730663	18.62316343	7.299409822	2.76015224	11.58211829	14.34362467	50.34156365	73.56638907	29.3934997	0.422693968	9.853331981	72.42047491
EA8	11.36133995	75.94551056	28.80008028	11.57569949	8.026443024	3.528204741	13.21810417	14.19008118	77.99904663	79.43110114	31.78342985	0.4349564	10.61414427	55.59018726
EA9	11.04538736	70.46334391	21.13851331	14.92382235	9.536841853	3.563022318	14.25515306	13.70593248	82.28700906	84.81951096	37.16469701	0.467204538	9.636320259	74.55789622
SA1	11.49496552	89.9922415	22.46374498	17.29464094	6.216914869	2.588693094	9.303661506	13.94819897	37.98624923	90.3566538	32.47668398	0.392386785	10.57755292	59.12616678
SA10	12.23971305	93.13545928	25.88040625	13.66477876	9.817699855	3.868557098	15.12217752	13.82253343	95.62580124	84.32591054	33.36922155	0.419968999	11.91602684	62.31149512
SA11	9.850232371	70.50875444	58.87292475	5.590800331	6.572663453	2.688510813	10.29643542	8.099856647	48.67672498	78.0652189	30.07460554	0.435075892	10.77022009	55.0750269
SA12	12.64764876	87.18449053	19.52038975	15.59871919	10.37148372	4.485731286	16.24387068	16.33182153	112.0047544	87.46624288	39.12193769	0.477432007	12.04183633	60.44621604
SA13	7.807296958	58.67561546	33.86317568	10.97245741	5.822951948	2.401815497	8.653638695	7.477105528	25.71745387	37.69701725	19.37415454	0.483919927	9.244425664	61.24103555
SA14	6.117108132	47.95798395	33.965877	4.747120915	5.768752908	2.163688185	8.60115708	8.671433522	27.91448557	39.41905071	19.72334186	0.536061477	10.51995414	57.8482225
SA15	8.949352949	72.16155919	10.77446002	12.39588601	7.014443243	3.059177195	10.76989205	11.63639472	51.65611428	46.43028866	22.94706549	0.479594868	10.45262496	62.62786328
SA16	9.525794102	63.76532156	13.42094409	13.93321151	8.623505899	3.290531878	14.40665598	10.72708476	74.43903893	57.5734963	25.39539689	0.463526005	10.02425098	62.10160875
SA17	12.86820854	85.14300752	23.28562019	15.29808731	9.498120315	4.302872	14.11399037	14.09846682	102.5403591	87.36550104	40.82455168	0.473131242	11.74201449	63.67783267
SA18	9.92589482	72.53989746	16.5036372	8.95138808	8.353588054	3.427972913	12.03957833	10.3708149	82.3415604	68.3092056	28.7929581	0.465851398	10.76012695	63.8583845
SA19	12.18248528	76.1576847	9.627667319	12.93828993	9.832801104	3.648305438	15.25941575	14.43017258	79.21391472	84.83801769	38.22680632	0.481291606	9.782021358	66.45742893
SA2	10.60465938	71.771378	8.181922324	16.02574737	6.306889822	2.678823006	9.681920648	14.74271941	39.88809344	61.97845137	23.90222236	0.40867891	9.918682312	73.61100018
SA20	6.416304617	47.05832323	15.80560937	8.954441887	5.201631418	2.267381011	7.949103487	8.414181194	27.14328969	25.95705313	13.06704083	0.533710934	10.25904527	53.2071747
SA3	12.61853311	75.00411396	20.96146004	14.82931722	7.322897594	2.882580131	11.2572942	13.04803176	54.53634119	90.48453872	41.37343131	0.49375337	10.46640344	61.32235123
SA4	11.85744112	81.78461643	23.95750372	12.36399394	8.233196226	3.217977453	14.13171281	14.01462523	66.51292994	94.99473259	36.81949032	0.415287585	11.14368429	64.08768872
SA5	9.411042985	57.99435675	6.788079734	11.49399094	8.439434673	3.931312568	13.43485059	12.94461728	84.1722402	55.09219499	26.29246865	0.533276092	10.03794058	67.12659171
SA6	9.223793301	77.54783365	51.55603753	7.56974142	7.203047497	2.894657104	11.17855349	11.24113161	46.53852388	86.89120826	36.04927071	0.476394101	11.83767472	57.84612054
SA7	11.13759893	84.66215269	74.25594422	4.408933976	8.19096969	3.573908949	13.29450782	10.56057894	67.39450254	109.3956164	32.69378171	0.391462572	10.66563345	55.91141559
SA8	9.779866808	64.63219184	48.11852876	5.447382358	6.930528211	2.995331576	10.7530058	10.98557283	51.03732172	64.03052146	28.91324886	0.517648772	9.564551655	58.85971048
SA9	10.03576173	73.48466961	31.45808292	12.78609677	6.806748189	2.880025359	10.74480847	11.87351774	43.62107118	64.89869675	27.50284068	0.462485048	10.54151705	61.0481732
WA1	11.12899968	85.74829077	42.65274467	10.19320542	8.195234698	3.286813287	12.74740951	11.36213222	69.42046543	86.55442422	35.22161886	0.438565106	11.08877057	59.27987702
WA10	8.79068684	60.99960285	49.41262389	5.689196587	6.07726331	3.183804198	9.177156	7.764515761	39.96839418	57.62031911	22.38597972	0.432836098	11.30757604	51.47102929
WA11	8.378855804	63.68859953	41.18491733	8.01256751	5.411044185	2.671402783	8.502601663	7.765513189	37.64718084	55.02096684	22.49513304	0.531921492	11.40835364	58.44597236
WA12	8.256575832	62.74306494	32.61383816	6.822233128	6.684835286	3.141259623	10.06192796	9.063488213	47.79200964	50.03868947	24.91513836	0.586080027	10.57050446	61.04329856
WA13	10.20137151	72.87219366	44.7284586	8.623680225	7.908204993	3.715765243	12.21257013	10.77336354	66.55153373	79.59836405	34.27008439	0.455685324	10.61554562	55.28956787
WA14	11.59689421	78.95143448	50.69514601	9.783294475	7.241911795	3.065490209	11.03581326	9.691706015	53.67065864	76.79425258	29.0072811	0.459982712	10.80344742	57.36120412
WA15	10.05929083	71.99076378	32.44017734	11.21047622	8.190399603	3.080498552	13.34495109	10.57026895	59.53350858	66.79699676	29.81453833	0.492358941	10.51000394	57.43358109
WA16	10.27560987	85.81774706	31.8635906	11.26816462	7.902565217	3.248151274	12.10927132	10.34893953	59.82796607	63.10966001	26.10845244	0.414298646	11.87290975	58.20181291
WA17	12.12654111	82.06917649	54.81896354	9.64587632	7.924317065	3.549441241	11.07458014	9.375786609	58.02779278	93.94427209	37.09103207	0.434381804	10.46167969	56.54645105
WA18	9.566962204	73.02754453	54.18342768	7.073896802	6.570307024	3.110827256	9.516714699	8.826588186	46.09008604	75.1243313	29.8264117	0.418562651	10.4887103	54.55982555
WA19	6.288888359	43.0666574	11.00668376	8.151512448	3.957895001	1.980690896	6.639826778	6.496717623	19.1432234	25.91022188	12.95039614	0.652744833	10.08446004	72.97213856
WA2	12.17125487	87.06091252	59.06531893	8.065330306	8.443701882	3.459731054	12.18089515	11.80976205	60.56828778	84.31325773	29.19886948	0.398929712	11.06749309	53.99737805
WA3	11.89150284	86.40974322	61.24977322	6.952989795	6.848041641	3.397106592	10.31629048	7.68838249	51.77347352	70.77600076	23.6590103	0.364247191	11.93177442	52.17493562
WA4	10.09905795	76.81874054	58.30253548	7.017339332	6.836590651	3.033267061	9.343510274	8.865076891	38.01579294	77.87343255	28.47052333	0.404934808	10.75284477	51.22453839
WA5	10.23647648	72.15971	42.77554809	8.565992606	6.226692419	2.754680521	9.956381702	9.804125255	38.65280977	68.67538524	29.56175837	0.463406851	10.57610279	56.40911583
WA6	9.21010647	74.38685304	61.61882342	5.90063856	6.420605093	3.100567495	8.98505943	6.444519521	42.15897839	72.59942056	32.04333764	0.46837708	10.3218072	51.6133112
WA7	10.02193165	72.5420984	54.15477545	8.565993021	6.132878434	3.097674365	8.349434308	8.335784432	39.31874563	64.8113839	25.17301824	0.41022811	11.3398331	55.0538625
WA8	9.435768903	71.20641915	42.43086379	8.735293838	6.011385819	2.741161457	8.881140982	7.043857414	37.4667395	78.51880921	32.35724535	0.451869232	10.72953232	54.76950742
WA9	9.828843154	62.46781112	47.40457155	8.350015801	5.265575474	2.839933835	8.163025419	7.86083833	31.9109777	74.03876154	32.59961227	0.467633561	10.8520386	56.03963458
